# Supplementary material for: Network Analysis Reveals Ecological Links between N-Fixing Bacteria and Wood-Decaying Fungi
Source: PLoS One. 2014 Feb 5;9(2):e88141. doi: 10.1371/journal.pone.0088141 (PMC3914916; doi:10.1371/journal.pone.0088141)
Supplement: File S1 — Protein Alignment in NEXUS Format. (TXT) [file pone.0088141.s012.txt]

#NEXUS
[originally written Thu Jul 12 11:00:14 CEST 2012 by Mesquite version 2.74 (build 550)]
[rename to FileS1.nex for using in compatible programs]
BEGIN CHARACTERS;
	TITLE 'Matrix in file "allforproteins-kalignatembl2seqverter.nex"';
	DIMENSIONS NCHAR=111;
	FORMAT DATATYPE = AA GAP = - MISSING = X;
	MATRIX
	MOTU1_foreign TRLMLHSKAQTTILELAAERGAVEDIE-LEEVLLTGYNNIKCVESGGPEPGVGCAGRGIITAINFLEEEGAY---EN--VDLVSYDVLGDVVCGGFAMPIREGKAQEIYIV
	MOTU1066 TRLILHAKAQNTIMEMAAEAGTVEDLE-LEDVLKAGYGGIKCVESGGPEPGVGCAGRGVITAINFLEEEGAY---DED-LDFVFYDVLGDVVCGGFAMPIRENKAQEIYIV
	MOTU1067 TRLILHSKAQNTIMEMAAEAGTVEDLE-LEDVLKAGYMGIKCVESGGPEPGVGCAGRGVITAINFLEEEGAY---DEN-LDFVFYDVLGDVVCGGFAMPIRENKAQEIYIV
	MOTU1068 TRLLLGGLAQKSVLDTLRSEG--EDVE-LEDIRKNGFCGSICVESGGPEPGVGCAGRGIITSINLLEQLGAYADSE-A-LDYVFYDVLGDVVCGGFAMPIREGKAEEIYIV
	MOTU1069 TRLLLHGLAQRTVLDTLRDEG--EDVD-LDDVMKTGFKNTSCVESGGPEPGVGCAGRGIITSINLLEQLGAYDADK-Q-LDYVFYDVLGDVVCGGFAMPIRDGKAQEVYIV
	MOTU1070 TRLILHAKAQNTVMDLVRELGTVEDLE-LQDVMKVGYGDVKCVESGGPEPGVGCAGRGVITAINFLEENGAY---TPD-LDFVFYDVLGDVVCGGFAMPIREGKAEEIYIV
	MOTU1072 TRLILGGMHQETLMDVLRDQGA-EKIT-NEMVVKTGVFGISCVESGGPEPGVGCAGRGVITAIDLMENNKAY---SED-LDFIFFDVLGDVVCGGFAMPIREGKAQEVYIV
	MOTU1073 TRLILHAKAQDTILSLAAEQGSVEDLE-LEDVMKIGYRDIKCVESGGPEPGVGCAGRGVITSINFLEENGAY---D-D-LDYVSYDVLGDVVCGGFAMPIRENKAQEIYIV
	MOTU1074 TRLILHAKAQDTILSLAAAAGSVEDLE-IEEVMKVGYQNIRCVESGGPEPGVGCAGRGVITSINFLEENGAY---E-D-IDYVSYDVLGDVVCGGFAMPIRENKAQEIYIV
	MOTU1075 TRLILHAKAQDTILSLAASAGSVEDLE-IEEVMKVGYQNIRCVESGGPEPGVGCAGRGVITSINFLEENGAY---E-D-IDYVSYDVLGDVVCGGFAMPIRENKAQEIYIV
	MOTU1076 TRLILGGMHQETLMDVLRDQGA-EKIT-NDMVVKTGVFGISCVESGGPEPGVGCAGRGVITAIDLMENNKAY---SDD-LDFIFFDVLGDVVCGGFAMPIREGKAQEVYIV
	MOTU1077 TRLILGGKPQETVMDVLREEGA-EKVT-LEKVVKTGFKDIHCVESGGPEPGVGCAGRGVITAIDLMETNGAY---TPD-LDFVFFDVLGDVVCGGFAMPIREGKAQEVYIV
	MOTU1078 TRLILGGMNQKTLMDMLRDEGE-EKIT-VERVVKAGFKGIRCVESGGPEPGVGCAGRGVITAIDLMEKNGAY---TPD-LDYVFFDVLGDVVCGGFAMPIRDGKAQEVYIV
	MOTU1079 TRLILHAKAQDTILSLAAAAGSVEDLE-IEEVMKVGYRDIRCVESGGPEPGVGCAGRGVITSINFLEENGAY---E-D-IDYVSYDVLGDVVCGGFAMPIRENKAQEIYIV
	MOTU1080 TRLILHAKAQDTILSLAAEQGSVEDLE-LEDVMKIGYRDIKCVESGGPEPGVGCAGRGVITSINFLEENGAY---D-D-LDYVSYDVLGDVVCGGFAMPIRENKAQEIYIV
	MOTU1081 TRMILGGMNQKTIMDTLRDDGA-ELVT-ADKVISSGFGGIRCCESGGPEPGVGCAGRGVITAIDLMEHQGAY---TPD-LNYVFYDVLGDVVCGGFAMPIRDGKAQEVYIV
	MOTU1082 TRLILHAKAQDTILSLAAAAGSVEDLE-LEEVMKVGYRDIKCVESGGPEPGVGCAGRGVITSINFLEENGAY---E-D-IDYVSYDVLGDVVCGGFAMPIRENKAQEIYIV
	MOTU1083 TRLILHAKAQDTILSLAAAAGSVEDLE-IEEVMKVGYRDIKCVESGGPEPGVGCAGRGVITSINFLEENGAY---E-D-IDYVSYDVLGDVVCGGFAMPIRENKAQEIYIV
	MOTU1084 TRLILHAKAQDTILSLAAAAGSVEDLE-IEEVMKVGYQNIRCVESGGPEPGVGCAGRGVITSINFLEENGAY---E-D-IDYVSYDVLGDVVCGGFAMPIRENKAQEIYIV
	MOTU1089 TRLLLHGLCQKTVLDTLRDEG--DDID-LDDILKAGYRGTMCVESGGPEPGVGCAGRGIITSINMLESLGAY---TPD-LDYVFYDVLGDVVCGGFAMPIREGKAEEIYIV
	MOTU1090 TRLLLGGLAQNTVLDTVRKTG--NSVS-TKDLVKRGFGCADCVESGGPEPGVGCAGRGIMTAITTLETLGVY---DHG-YDYVFYDVLGDVVCGGFAMPMREGKAEEIYIV
	MOTU119 TRLILHAKAQDTILSLAAEAGSVEDLE-LEDVMKVGFRDIRCVESGGPEPGVGCAGRGVITSINFLEENGAY---E-G-VDYVSYDVLGDVVCGGFAMPIRENKAQEIYIV
	MOTU119a_foreign TRLILHAKAQDTILSLAAEAGSVEDLE-LEDVMKVGFRDIRCVESGGPEPGVGCAGRGVITSINFLEENGAY---E-G-VDYVSYDVLGDVVCGGFAMPIRENKAQEIYIV
	MOTU134 TRLILHSKAQDTILSLAAAAGSVEDLE-IEDVMKIGYLDIKCVESGGPEPGVGCAGRGVITSINFLEENGAY---E-D-VDYVSYDVLGDVVCGGFAMPIRENKAQEIYIV
	MOTU135 TRNLTGGQSIPTVLDVLRQKG---DAV-LSDFLVEGACGVFCVEAGGPVPGVGCAGRGIITAFEKLAELNAF---EQYKPDIVIYDVLGDVVCGGFAMPIRGGYADEVCIV
	MOTU151 TRLILGGKPQETVMDVLREEGA-EKVT-LEKVVKTGYKDIHCVESGGPEPGVGCAGRGVITAIDLMETNGAY---TPD-LDFVFFDVLGDVVCGGFAMPIREGKAQEVYIV
	MOTU1521 TRLILHAKAQNTIMELAAEVGSVEDLE-LEDVLQVGYAGIRCAESGGPEPGVGCAGRGVITAINFLEEEGAY---EAD-LDFVFYDVLGDVVCGGFAMPIRENKAQEIYIV
	MOTU1522 TRLLLGGLAQKTVLDTLRDEG--EDVQ-LEDVRRPGFCKTMCVESGGPEPGVGCAGRGIITXINLLEQLGAYAESE-A-LDYVFYDVLGDVVCGGFAMPIRDGKAEEIXIV
	MOTU1523 TRLILHAKAQNTIMELAAEVGSVEDLE-LEDVLQVGYAGIRCAESGGPEPGVGCAGRGVITAINFLEEEGAY---EDD-XDFVFYDVLGDVVCGGFAMPIRENKAQEIYIV
	MOTU1524 TRLLLGGLAQRSVLDTLREEG--EDVE-LLDIRSAGYGGSLCVESGGPEPGVGCAGRGIITSINMLEQLGAYNESE-K-LDYVFYDVLGDVVCGGFAMPIRENKAEEIYIV
	MOTU1525 TRLLLGGLAQRTVLDTLRDEG--EDVQ-LEDVRRPGFCKTMCVESGGPEPGVGCAGRGIITSINLLEQLGAYAESE-A-LDYVFYDVLGDVVCGGFAMPIRDGKAEEIYIV
	MOTU1526 TRLILHAKAQDTILSLAAAAGSVEDLE-IEEVMKVGYRDIRCVESGGPEPGVGCAGRGVITSINFLEENGAY---E-D-LDYVSYDVLGDVVCGGFAMPIRENKAQEIYIV
	MOTU1527 TRLILNAKAQDTVLSLAAEAGSVEDLE-LEQVLKIGYKGIKCAESGGXEPGVGCAGRGVITSINFLEENGAY---X-D-VDYVSYDVLGDVVCGGFAMPIRENKAQEIYIV
	MOTU1528 TRLILHAKAQNTVLSLAAEAGSVEDLE-LEDVLKTGYKDIRCVESGGPEPGVGCAGRGVITSINFLEENGAY---D-G-IDYVSYDVLGDVVCGGFAMPIRENKAQEIYIV
	MOTU1529 TRLILHAKAQNTVLSLAAEAGSVEDLE-LEDVMKVGYLDIKCVESGGPEPGVGCAGRGVITSINFLEENGAY---E-D-VDYVSYDVLGDVVCGGFAMPIRENKAQEIYIV
	MOTU1530 TRLILHAKAQDTILSLAAEQGSVEDLE-LEDVMKIGYRDIKCVESGGPEPGVGCAGRGVITSINFLEENGAY---X-D-LDYVSYDVLGDVVCGGFAMPIRENKAQEIYIV
	MOTU1531 TRLILHAKAQDTILSLAAAQGSVEDLE-LEDVMKMGYKDIKCVESGGPEPGVGCAGRGVITSINFLEENGAY---D-D-IDYVSYDVLGDVVCGGFAMPIRENKAQEIYIV
	MOTU1532 TRLILHAKAQDTILSLAAAAGSVEDLE-IEEVMKVGYQNIRCVESGGPEPGVGCAGRGVITSINFLEENGAY---E-D-IDYVSYDVLGDVVCGGFAMPIRENKAQEIYIV
	MOTU1533 TRLILHAKAQDTILSLAAAAGSVEDLE-IEEVMXVGYRDIRCVESGGPEPGVGCAGRGVITSINFLEENGAY---E-D-LDYVSYDVLGDVVCGGFAMPIRENKAQEIYIV
	MOTU1534 TRLILHAKAQDTILSLAAAAGSVEDLE-IEEVMKVGYRDIKCVESGGPEPGVGYAGRGVITSINFLEENGAY---E-D-IDYVSYDVLGDVVCGGFAMPIRENKAQEIYIV
	MOTU1535 TWLILHAKAQDTILSLAAAAGSVEDLE-IEEVMKVGYRDIKCVESGGPEPGVGCAGRGVITPINFLEENGAY---E-D-IDYVSYDVLGDVVCGGFAMPIRENKAQEIYIV
	MOTU1536 TRLILHAKAQDTILSLAANAGSVEDLE-LEDVMKVGFEDIRCVESGGPEPGVGCAGRGVITSINFLEENGAY---E-D-IDYVSHDVLGDVVCGGFAMPIRENKAQEIYIV
	MOTU1537 TRLILHAKAQNSILSLAAEKGTIEDIE-LEEVMKYGYQKIRCVESGGPEPGVGCAGRGVITAINFLEENGAY---E-N-LDYVSYDVLGDVVCGGFAMPIRENKAQEIYIV
	MOTU1538 TRLILHAKAQDTILSLAAAAGSVEDLE-IEEVMKVGYRDIKCVESGGPEPGVGCAGRGVITSINFLEENGAY---E-D-IDYVSYDVLGDVVCGGFAMPIRENKAQEIYIV
	MOTU1539 TRLILHAKAQDTVLSLAAEAGSVEDLE-LEQVLKVGFGGIRCVESGGPEPGVGCAGRGVITSINFLEENGAY---D-G-VDYVSYDVLGDVVCGGFAMPIRENKAQEIYIV
	MOTU1540 TRLILHAKAQDTILSLAAEAGSVEDLE-LEDVMKVGFENIRCVESGGPEPGVGCAGRGVITSINFLEEEGAY---D-G-ADYVSYDVLGDVVCGGFAMPIRENKAQEIYIV
	MOTU1541 TRLILHSKAQDTILSLAAAAGSVEDLE-IEDVM-VGYRDIRCVESGGPEPGVGCAGRGVITSINFLEENGAY---E-D-IDYVSYDVLGDVVCGGFAMPIRENKAQEIYIV
	MOTU1542 TRLILHAKAQDTILSLAAEAGSVEDLE-LEDVMKIGYRDIRCVESGGPEPGVGCAGRGVITSINFLEENGAY---E-G-VDYVSYDVLGDVVCGGFAMPIRENKAQEIYIV
	MOTU1543 TRLILNTKLQDTVLSLAAEAGSVEDLE-IEDVLKVGYKGIKCVESGGPEPGVGCAGRGVITSINFLEENGAY---D-D-VDYVSYDVLGDVVCGGFAMPIRENKAQEIYIV
	MOTU1544_08834_16_H05_033 TRLILHAKAQDTILSLAAAXGSVEDLE-IEEVMKVGYRDIRCVESGGPEPGVGCAGRGVITSINFLEENGAY---E-G-IDYVSYDVLGDVVCGGFAMPIRENKAQEIYIV
	MOTU1544a_FM252038_foreign TRLILHAKAQDTILSLAAAAGSVEDLE-IEEVMKVGYRDIRCVESGGPEPGVGCAGRGVITSINFLEENGAY---E-G-IDYVSYDVLGDVVCGGFAMPIRENKAQEIYIV
	MOTU1545 TRNLLGGREIMTVLDQIRLKE---DKLALTDIVTEGWGSVLCVESGGPTPGIGCAGLGIISAFKKLEELHAY---EIYKPDIVLYDVLGDVVCGGFAMPMRQGYADNVLIV
	MOTU1546 TRLILHAKAQDTILSLAAAAGSVEDLE-LEEVMKVGYRDIKCVESGGPEPGVGCAGRGVITSINFLEENGAY---E-D-IDYVSYDVLGDVVCGGFAMPIRENKAQEIYIV
	MOTU1547 TRLILHAKAQDTVLSLAAEAGSVEDLE-LXDVLKFGFGGIKCVESGGPEPGVGCAGRGVITSINFLEENGAY---N-D-VDYVSYDVLGDVVCGGFAMPIRENKAQEIYIV
	MOTU1548 TRLILGGKPQDTVMDVLREEGA-EKVT-LEKVVKTGYKDIHCVESGGPEPGVGCAGRGVITAIDLMETNGAY---TPD-LDFVFFDVLGDVVCGGFAMPIREGKAQEVYIV
	MOTU1563 TRLILGGLAQQTVLDTLREEG--DDIE-LDLVLKSGFSNIRCVESGGPEPGVGCAGRGIITSINLLERLGAY---EAD-LDYVFYDVLGDVVCGGFAMPIREGKAREIYIV
	MOTU1564 TRNLTGGKNIPTVLDTLRENG---DAS-LDDLVVKSSTGVLCVESGGPVPGVGCAGRGIITAFEKLEELEAY---EVYQPDVVLYDVLGDVVCGGFAMPIRGGYADEVCIV
	MOTU1565 TRLLLGGLVQKTVLDTLREEG--DEVD-LDDVRRRGFGETYCTESGGPEPGVGCAGRGIITSINLLEQLGAY---DVD-LDYVFYDVLGDVVCGGFAMPMREGKAQEIYIV
	MOTU185 TRLILNTKLQDTVLSLAAEAGSVEDLE-LEDVLKIGYKGIKCVESGGPEPGVGCAGRGVITSINFLEENGAY---D-D-VDYVSYDVLGDVVCGGFAMPIRENKAQEIYIV
	MOTU1a_GQ441799 TRLMLHSKAQTTILELAAEREAVEDIE-LEEVLLTGYNNIKCVESGGPEPGVGCAGRGIITAINFLEEEGAY---END-LDLVSYDVLGDVVCGGFAMPIREGKAQEIY--
	MOTU217 TRLLLGGLAQRTVLDTLRDEG--EDVQ-LEDVRRPGFCKTMCVESGGPEPGVGCAGRGIITSINLLEQLGAYAESE-A-LDYVFYDVLGDVVCGGFAMPIRDGKAEEIYIV
	MOTU251 TRLILHAKAQDTILSLAAAQGSVEDLE-LEDVMKTGYRDIRCVESGGPEPGVGCAGRGVITSINFLEENGAY---E-G-IDYVSYDVLGDVVCGGFAMPIRENKAQEIYIV
	MOTU273 TRLILHAKAQNTIMELAAEVGSVEDLE-LEDVLQVGYAGIRCAESGGPEPGVGCAGRGVITAINFLEEEGAY---EAD-LDFVFYDVLGDVVCGGFAMPIRENKAQEIYIV
	MOTU274 TRLILHAKAQDTILSLAAAAGSVEDLE-IEEVMKVGYRDIKCVESGGPEPGVGCAGRGVITSINFLEENGAY---E-D-IDYVSYDVLGDVVCGGFAMPIRENKAQEIYIV
	MOTU275 TRLILHAKAQDTILSLAAEQGSVEDLE-LEDVMKIGYRDIKCVESGGPEPGVGCAGRGVITSINFLEENGAY---D-D-LDYVSYDVLGDVVCGGFAMPIRENKAQEIYIV
	MOTU276 TRLILHAKAQDTILSLAAAAGSVEDLE-IEEVMKVGYRDIKCVESGGPEPGVGCAGRGVITSINFLEENGAY---E-D-IDYVSYDVLGDVVCGGFAMPIRENKAQEIYIV
	MOTU303 TRLILHAKAQDTILSLAANAGSVEDLE-IEDVMKVGFQDIKCVESGGPEPGVGCAGRGVITSINFLEENGAY---E-D-IDYVSYDVLGDVVCGGFAMPIRENKAQEIYIV
	MOTU332a_foreign TRLILHAKAQDTVLSLAADAGSVEDLE-LEDVLKVGYRDIRCVESGGPEPGVGCAGRGVITAINFLEENGAY---D-G-VDYVSYDVLGDVVCGGFAMPIRENKAQEIYIV
	MOTU332b TRLILHAKAQDTVLSLAADAGSVEDLE-LEDVLKVGYRDIRCVESGGPEPGVGCAGRGVITAINFLEENGAY---D-G-VDYVSYDVLGDVVCGGFAMPIRENKAQEIYIV
	MOTU400 TRLLLHGLAQKTVLDTLRDEG--EDID-LDDVMKPGFRATSCVESGGPEPGVGCAGRGIITSINLLEQLGAYDDDK-H-LDYVFYDVLGDVVCGGFAMPIRDGKAEEVYIV
	MOTU401 TRLILHAKAQDTILSLAAAAGSVEDLE-LEEVLKVGYRDIKCVESGGPEPGVGCAGRGVITSINFLEENGAY---E-D-LDYVSYDVLGDVVCGGFAMPIRENKAQEIYIV
	MOTU401a_AM110702 TRLILHAKAQDTILSLAAAAGSVEDLE-LEEVLKVGYRDIKCVESGGPEPGVGCAGRGVITSINFLEENGAY---E-D-LDYVSYDVLGDVVCGGFAMPIRENKAQEIYIV
	MOTU402 TRLILHAKAQDTILSLAAAAGSVEDLE-IEEVMKVGYQNIRCVESGGPEPGVGCAGRGVITSINFLEENGAY---E-D-IDYVSYDVLGDVVCGGFAMPIRENKAQEIYIV
	MOTU403 TRLILHAKAQDTILSLAAAAGSVEDLE-IEEVMKVGYRDIKCVESGGPEPGVGCAGRGVITSINFLEENGAY---E-D-IDYVSYDVLGDVVCGGFAMPIRENKAQEIYIV
	MOTU404 TRLILHSKAQDTILSLAAAAGSVEDLE-IEDVMKIGYLDIKCVESGGPEPGVGCAGRGVITSINFLEENGAY---E-D-VDYVSYDVLGDVVCGGFAMPIRENKAQEIYIV
	MOTU42_foreign TRLILHAKAQDTVLHLAAEAGSVEDLE-LEDVLKIGYKGIKCVESGGPEPGVGCAGRGVITSINFLEENGAY---D-D-VDYVSYDVLGDVVCGGFAMPIRENKAQEIYIV
	MOTU42b_08824_20_D09_073 TRLILHAKAQDTVLHLAAEAGSVEDLE-LEDVLKIGYKGIKCVESGGPEPGVGCAGRGVITSINFLEENGAY---D-D-VDYVSYDVLGDVVCGGFAMPIRENKAQEIYIV
	MOTU451 TRLILHAKAQNTIMELAAEVGSVEDLE-LEDVLQIGYAGIRCAESGGPEPGVGCAGRGVITAINFLEEEGAY---EDD-LDFVFYDVLGDVVCGGFAMPIRENKAQEIYIV
	MOTU453 TRMILGGMNQKTIMDTLRDDGA-ELVT-VDKVVSTGFGGIRCCESGGPEPGVGCAGRGVITAIDLMEAQGAY---TPE-LNYVFYDVLGDVVCGGFAMPIRDGKAQEVYIV
	MOTU5 TRLILHSKAQDTILSLAAAAGSVEDLE-IEDVMKVGYLDIKCVESGGPEPGVGCAGRGVITSINFLEENGAY---E-D-VDYVSYDVLGDVVCGGFAMPIRENKAQEIYIV
	MOTU512 TRLILHAKAQNTIMELAAEVGSVEDLE-LEDVLQVGYAGIRCAESGGPEPGVGCAGRGVITAINFLEEEGAY---EAD-LDFVFYDVLGDVVCGGFAMPIRENKAQEIYIV
	MOTU513 TRLILHSKAQDTILSLAAAAGSVEDLE-IEDVMKIGYLDIKCVESGGPEPGVGCAGRGVITSINFLEENGAY---E-D-VDYVSYDVLGDVVCGGFAMPIRENKAQEIYIV
	MOTU514 TRLILHAKAQDTILSLAAAAGSVEDLE-IEEVMKVGYQDIRCVESGGPEPGVGCAGRGVITSINFLEENGAY---E-D-IDYVSYDVLGDVVCGGFAMPIRENKAQEIYIV
	MOTU515_foreign TRLILHAKAQDTILSLAAEAGSVEDLE-LEDVMKIGYRDIRCVESGGPEPGVGCAGRGVITSINFLEENGAY---D-G-VDYVSYDVLGDVVCGGFAMPIRENKAQEIYIV
	MOTU515a_08828_17_A06_048 TRLILHAKAQDTILSLAAEAGSVEDLE-LEDVMKIGYRDIRCVESGGPEPGVGCAGRGVITSINFLEENGAY---D-G-VDYVSYDVLGDVVCGGFAMPIRENKAQEIYIV
	MOTU516 TRLILGGKPQETVMDVLREEGA-EKVT-LEKVVKTGYKDIHCVESGGPEPGVGCAGRGVITAIDLMETNGAY---TPD-LDFVFFDVLGDVVCGGFAMPIREGKAQEVYIV
	MOTU52 TRLILHSKAQDTILSLAAAAGSVEDLE-IEDVMKVGYLDIKCVESGGPEPGVGCAGRGVITSINFLEENGAY---E-D-VDYVSYDVLGDVVCGGFAMPIRENKAQEIYIV
	MOTU52a_AY224003 TRLILHSKAQDTILTLAAAAGSVEDLE-IEDVMKVGYLDIKCVESGGPEPGVGCAGRGVITSINFLEENGAY---E-D-TDYVSCDVLGDVVCGGFAMPIRENKAQEIYIV
	MOTU592 TRLILHAKAQDTVLSLAAEAGSVEDLE-LEDVLKTGYKNIRCVESGGPEPGVGCAGRGVITSINFLEENGAY---D-G-IDYVSYDVLGDVVCGGFAMPIRENKAQEIYIV
	MOTU593 TRLILGGMHQETLMDVLRDQGA-EKIT-NDMVVKTGVFGISCVESGGPEPGVGCAGRGVITAIDLMENNKAYS--E-D-LDFIFFDVLGDVVCGGFAMPIREGKAQEVYIV
	MOTU594 TRLILHSKAQDTILSLAASAGSVEDXE-LEEVMKVGYRDIRCVESGGPEPGVGCAGRGVITSINFLEENGAY---E-D-IDYVSYDVLGDVVCGGFAMPIRENKAQEIYIV
	MOTU595 TRLILHAKAQDTILSLAAEQGSVEDLE-IEDVMKIGYRDIKCVESGGPEPGVGCAGRGVITSINFLEENGAY---D-D-LDYVSYDVLGDVVCGGFAMPIRENKAQEIYIV
	MOTU596 TRMILGGMNQKTIMDTLRDDGA-ELVT-VDKVVSTGFGGIRCCESGGPEPGVGCAGRGVITAIDLMEAQGAY---TSE-LNYVFYDVLGDVVCGGFAMPIRDGKAQEVYIV
	MOTU597 TRLLLGGLAQRSVLDTLRVEG--EDVE-LDDVRTAGFRATMCVESGGPEPGVGCAGRGIITSINLLERLGAY---TDD-LDYAFYDVLGDVVCGGFAMPIREGKAEEIYIV
	MOTU5a_foreign TRLILHSKAQDTILSLAAAAGSVEDLE-IEDVMKIGYLDIKCVESGGPEPGVGCAGRGVITSINFLEENGAY---E-D-VDYVSYDVLGDVVCGGFAMPIRENKAQEIYIV
	MOTU69 TRLILHAKAQNTIMELAAEVGSVEDLE-LEDVLQVGYAGIRCAESGGPEPGVGCAGRGVITAINFLEEEGAY---EAD-LDFVFYDVLGDVVCGGFAMPIRENKAQEIYIV
	MOTU703 TRLLLGGLAQKTVLDTLREEG--EEVD-LDDIRKRGFGDTYCTESGGPEPGVGCAGRGIITSINLLEQLGAYNDKL-G-LDYVFYDVLGDVVCGGFAMPIREGKAQEIYIV
	MOTU704 TRLILGGKPQETLMDVLREQGA-EKVT-NDKVIKRGYMGIQCVESGGPEPGVGCAGRGIITAINLMEENSAY---TDD-LDFVFFDVLGDVVCGGFAMPIREGKAQEVYIV
	MOTU705 TRLILHAKAQDTILSLAAAAGSVEDLE-LEEVLKVGYRDIKCVESGGPEPGVGCAGRGVITSINFLEENGAY---E-D-LDYVSYDVLGDVVCGGFAMPIRENKAQEIYIV
	MOTU706 TRLILHSKAQDTILSLAAATGSVEDLE-IEDVVKIGYLDIKCVESGGPEPGVGCASRGVITSINFLEENGAY---E-D-VDYVSYDVLGDVVCGGFAMPIRENKAQEIYIV
	MOTU707 TRLILHAKAQDTILSLAAEQGSVEDLE-LEDVMKIGYQNIKCVESGGPEPGVGCAGRGVITSINFLEENGAY---E-D-IDYVSYDVLGDVVCGGFAMPIRENKAQEIYIV
	MOTU708 TRLILHAKAQDTILSLAANAGSVEDLE-IEDVMKVGYRDIRCVESGGPEPGVGCAGRGVITSINFLEENGAY---E-D-IDYVSYDVLGDVVCGGFAMPIRENKAQEIYIV
	MOTU72 TRLILHAKAQNTIMELAAEVGSVEDLE-LEDVLQVGYAGIRCAESGGPEPGVGCAGRGVITAINFLEEEGAY---EED-LDFVFYDVLGDVVCGGFAMPIRENKAQEIYIV
	MOTU74 TRLILGGKPQETVMDTLRIHGA-EKVT-LDKVMKKGFGDIRCVESGGPEPGVGCAGRGVITAIDLMEENDAY---TED-LDFIFFDVLGDVVCGGFAMPIRDGKAQEVYIV
	MOTU858 TRLILHAKAQNTIMELAAEVGSVEDLE-LEDVLQVGYAGIRCAESGGPXPGVGCAGRGVITAINFLEEEGAY---EAD-LDFVFYDVLGDVVCGGFAMPIRENKAQEIYIV
	MOTU859 TRLLLGGLAQKTVLDTLRDEG--EDVQ-LEDVRRPGFCKTMCVESGGPEPGVGCAGRGIITSINLLEQLGAYAESE-A-LDYVFYDVLGDVVCGGFAMPIRDGKAEEIYIV
	MOTU861 TRLILHAKAQDTILSLAAAAGSVEDLE-LEEVXKVGYRDIRCVESGGPEPGVGCAGRGVITSINFLEENGAY---E-D-IDYVSYDVLGDVVCGGFAMPIRENKAQEIYIV
	MOTU862 TRLILNTKAQQTVLHLAAERGTVEDLE-LEDVVAPGFGNILCVESGGPEPGVGCAGRGIITSINFLEEQGAY---E-D-MDFVSYDVLGDVVCGGFAMPIRENKAQEIYIV
	MOTU863 TRLILHAKAQDTILSLAAAAGSVEDLE-IEEVMKVGYRDIKCVESGGPEPGVGCAGRGVITSINFLEENGAY---E-D-IDYVSYDVLGDVVCGGFAMPIRENKAQEIYIV
	MOTU864 TRLILHAKAQDTILSLAANAGSVEDLE-IEDVMKVGFQDIKCVESGGPEPGVGCAGRGVITSINFLEENGAY---E-D-IDYVSYDVLGDVVCGGFAMPIRENKAQEIYIV
	MOTU865 TRLILHAKAQNSVLSLAAEAGSVEDLE-LADVLKSGYRDIRCVESGGPEPGVGCACRGVITAINFLEENGAY---E-G-MDYVSYDVLGDVVCGGFAMPIRENKAQEIYIV
	MOTU866 TRLMLHAKAQDTILSLAAEAGSVEDLE-LEDVMKIGYKNIRCVESGGPEPGVGCAGRGVITSINFLEENGAY---E-D-IDYVSYDVLGDVVCGGFAMPIRENKAQEIYIV
	MOTU867 TRLILGGMHQETLMDVLRDQGA-EKIT-NEMVVKTGVFGISCVESGGPEPGVGCAGRGVITAIDLMENNKAY---SED-LDFIFFDVLGDVVCGGFAMPIREGKAQEVYIV
	MOTU868 TRLILGGKPQETLMDVLREQGA-EKVT-NDKVIKKGYMDIQCVESGGPEPGVGCAGRGIITAINLMEDNHAY---TDD-LDFVFFDVLGDVVCGGFAMPIREGKAQEVYIV
	MOTU873 TRNLTGGKCIPTVLDVLRQKG---DAV-LSDFLVEGACGVLCVEAGGPVPGXGCAGRGIITAFEKLAELNAF---EQYKPDIVIYDVLGDVVCGGFAMPIRGGYADEVCIV
	MOTU92 TRLILHAKAQNSVLSLAAEAGSVEDLE-LADVLKEGYRGIRCVESGGPEPGVGCAGRGVITAINFLEENGAY---E-G-MDYVSYDVLGDVVCGGFAMPIRENKAQEIYIV
	SMOTU2616_08280_7_G10_068 TRLLLGGLSQKSVLDTLREEG--EDVE-LADIRNPGFCNTMCVESGGPEPGVGCAGRGIITSINMLEQLGAYDASE-N-LNYVFYDVLGDVVCGGFAMPIRDGKAEEIYIV
	SMOTU2617_08281_16_H11_081 TRLILHAKAQNTIMELAAEVGSVEDLE-LEDVLQVGYAGIRCAESGGPEPGVGCAGRGVITAINFLEEEGAY---EAD-LDFVFYDVLGDVVCGGFAMPIRENKAQEIYIV
	SMOTU2618_08283_2_B04_030 TRLLLGGLAQKTVLDTLRDEG--EDVQ-LEDVRRPGFCKTMCVESGGPEPGVGCAGRGIITSINLLEQLGAYAESE-A-LDYVFYDVLGDGVCGGFAMPIRDGKAEEIYIV
	SMOTU2619_08295_14_F05_037 TRLLLGGLAQRTVLDTLRDEG--EDVQ-LEDVRRPGFCKTMCVESGGPEPGVGCAGRGIITSINLLEQLGAYAESE-A-LDYVFYDVLGDVVCGGFAMPIRDGKAEEIYIV
	SMOTU2620_08801_7_G07_051 TRLLLGGLHQRSVLDTLREEG--EDVE-LEDIRNEGFCASLCVESGGPEPGVGCAGRGIITSINMLERLGAYDESV-G-LDYVFYDVLGDVVCGGFAMPIREGKAEEIYIV
	SMOTU2621_08813_11_C08_060 TRLILHAKAQNTIMELAAEVGSVEDLE-LEDVLQVGYAGIRCAESGGPEPGVGCAGRGVITAINFLEEEGVY---EAD-LDFVFYDVLGDVVCGWFAMPIRENKAQEIYIV
	SMOTU2622_08813_19_C09_075 TRLILHAKTQNTIMELAAEVGSVEDLE-LEDVLQVGYAGIRCAESGGPEPGVGCAGRGVITAINFLEEEGAY---EDD-LDFVFYDVLGDVVCGGFAMPIRENKAQEIYIV
	SMOTU2623_08817_10_B02_014 TRLLLGGLAQKTVLDTLRDEG--EDVQ-LEDVRRPGFCKTMCVESGGPEPGVGCAGRGIITSINLLEQLGAYAESE-A-LDYVFYDVLGDVVCGGFAMPIRDGKAEEIYIV
	SMOTU2624_08821_14_F05_037 TRLILHAKAQNTIMEMAAEVGSVEDLE-LEDVLQIGYGGVRCAESGGPEPGVGCAGRGVITAINFLEEEGAY---VPE-LDFVFYDVLGDVVCGGFAMPIRENKAQEIYIV
	SMOTU2625_08832_24_H12_082 TRLLLGGLAQKSVLDTLRSEG--EDVE-LEDIRKNGFCGSICVESGGPEPGVGCAGRGIITSINLLEQLGAYADSE-A-LDYVFYDVLGDVVCGGFAMPIREGKAEEIYIV
	SMOTU2626_08835_11_C08_060 TRLILHAKAQNTVMDLVRELGTVEDLE-LQDVMKVGYGDVKCVESGGPEPGVGCAGRGVITAINFLEENGAY---TPD-LDFVFYDVLGDVVCGGFAMPIREGKAEEIYIV
	SMOTU2627_08835_17_A09_079 TRLILHSKAQNSVMELAAAAGSVEDLE-LEDVLSVGYGGIKCVESGGPEPGVGCAGRGVITAINFLEEEGAY---SED-LDFVFYDVLGDVVCGGFAMPIRENKAQEIYIV
	SMOTU2628_08835_2_B07_061 TRLLLGGLSQRSVLDTLREEG--EDVE-LADIRSNGFCKTMCVESGGPEPGVGCAGRGIITSINMLEQLGAYGASE-N-LDYVFYDVLGDVVCGGFAMPIRDGKAEEIYIV
	SMOTU2648_08271_20_D12_090 TRLILGGKPQETVMDVLREEGA-EKVT-LEKVVKTGFKDIHCVESGGPEPGVGCAGRGVITAIDLMETNGAY---TPD-LDFVFFDVLGDVVCGGFAMPIREGKAQEIYIV
	SMOTU2649_08273_10_B02_014 TRLILHAKAQDTILSLAAAAGSVEDLE-LEEVMKVGYRDIRCVESGGPEPGVGCAGRGVITSINFLEENGAY---E-D-IDYVSYDVLGDVVCGGFAMPIRENKAQEIYIV
	SMOTU2650_08280_11_C11_091 TRLILHAKAQDTILSLAAAAGSVEDLE-IEEVMKVGYQDIRCVESGGPEPGVGCAGRGVITSINFLEENGAY---E-D-IDYVSYDVLGDVVCGGFAMPIRENKAQEIYIV
	SMOTU2651_08280_19_C12_092 TRLILHSKAQDTILSLAAAAGSVEDLE-IEEVMKVGYRDIKCVESGGPEPGVGCAGRGVITSINFFEENGAY---E-D-IDYVSYDVLGDVVCGGFAMPIRENKAQEIYIV
	SMOTU2652_08281_7_G10_068 TRLTLHAKAQDTVLSLAAEAGSVEDLE-LADVLKTGYKDIRCVESGGPEPGVGCAGRGVITSINFLEENGAY---D-G-IDYVSYDVLGDVVCGGFAMPIRENKAQEIYIV
	SMOTU2653_08285_21_E12_088 TRLILHAKAQNSVLSLAAEAGSVEDLE-LADVLKEGYRNIRCVESGGPEPGVGCAGRGVITAINFLEENGAY---E-G-VDYVSYDVLGDVVCGGFAMPIRENKAQEIYIV
	SMOTU2654_08285_8_H10_066 TRMILGGMNQKTIMDTLRDDGA-ELVT-VDKVVSTGFGGIRCCESGGPEPGVGCAGRGVITAIDLMEAQGAY---TSE-LNYVFYDVLGDVVCGGFAMPIRDGKAQEVYIV
	SMOTU2655_08286_13_E02_008 TRLILHAKAQDTILSLAANAGSVEDLE-IEEVMKVGYRDIKCVESGGPEPGVGCAGRGVITSINFLEENGAY---E-D-IDYVSYDVLGDVVCGGFAMPIREHKAQEIYIV
	SMOTU2656_08286_15_G02_004 TRLILHAKAQDTILSLAANAGSVEDLE-IEDVMKVGFMDIKCVESGGPEPGVGCAGRGVITSISFLEENGAY---E-D-IDYVSYDVLGDVVCGGFAMPIRENKAQEIYIV
	SMOTU2657_08286_18_B03_029 TRLILNTKAQQTVLHLAAERGTVEDLE-LEDVVAPGFGNILCVESGGPEPGVGCAGRGIITSINFLEEQGAY---D-D-MDFVSYDVLGDVVCGGFAMPIRENKAQEIYIV
	SMOTU2658_08286_20_D03_025 TRLILHAKAQDTILSLAAAAGSVEDLE-IEEVMKVGYRDIRCVESGGPEPGVGCAGRGVITSINFLEENGAY---E-D-LDYVSYDVLGDVVCGGFAMPIRENKAQEIYIV
	SMOTU2659_08288_4_D04_026 TRLILHAKAQDTILSLAAAAGSVEDLE-IEDVMKIGYKNIRCVESGGPEPGVGCAGRGVITSINFLEENGAY---E-G-VDYVSYDVLGDVVCGGFAMPIRENKAQEIYIV
	SMOTU2660_08290_6_F10_070 TRLILHAKAQDTILSLAASAGSVEDLE-IEEVMKVGYRDIRCVESGGPEPGVGCAGRGVITSINFLEENGAY---E-D-LDYVSYDVLGDVVCGGFAMPIRENKAQEIYIV
	SMOTU2661_08295_21_E06_040 TRLILHAKAQDTILSLAAAAGSVEDLE-IEEVMKVGYQNIRCVESGGPEPGVGCAGRGVITSINFLEENGAY---E-N-IDYVSYDVLGDVVCGGFAMPIRENKAQEIYIV
	SMOTU2662_08295_3_C04_028 TRLILHAKAQDTVLSLAAAQGSVEDLE-IEDVMKVGYKGIRCVESGGPEPGVGCAGRGVITSINFLEENGAY---D-D-VDYVSYDVLGDVVCGGFAMPIRENKAQEIYIV
	SMOTU2663_08296_24_H03_017 TRLILHAKAQDTVLSLAAEAGSVEDLE-LGDVLKTGFQGIRCVESGGPEPGVGCAGRGVITSINFLEENGAY---E-D-VDHVSYDVLGDVVCGGFAMPIRENKAQEIYIV
	SMOTU2664_08297_24_H09_065 TRLILHAKAQDTILSLAAEAGSVEDLE-LDDVMKVGYKDIRCVESGGPEPGVGCAGRGVITSINFLEENGAY---E-G-VDYVSYDVLGDVVCGGFAMPIRENKAQEIYIV
	SMOTU2665_08297_2_B07_061 TRLILGGKPQQTLMDVLREEGT-EKVT-NEKVIKTGYQGIRCVESGGPEPGVGCAGRGVITAIDLMENNGAY---TSD-LDFVFFDVLGGVVCGGFAMPIRDGKAQEVYIV
	SMOTU2666_08297_4_D07_057 TRMILGGMNQKTLMDMLRDDGA-ENIT-TEKVVKSGYLNIQCVESGGPEPGVGCAGRGVITAIDLMEANGAY---TVD-LDFVFFDVLGDVVCGGFAMPIRDGKAQEVYIV
	SMOTU2667_08298_11_C11_091 TRLTLHSKAQDTILSLAAAAGSVEDLE-IEDVMKIGYLDIKCVESGGPEPGVGCAGRGVITSINFLEENGAY---E-D-VDYVSYDVLGDVVCGGFAMPIRENKAQEIYIV
	SMOTU2668_08298_24_H12_082 TRLILGGKPQETLMDVLREEGA-EKVT-LEKVVKTGYKDIHCVESGGPEPGVGCAGRGVITAIDLMETNGAY---TPD-LDFVFFDVLGDVVCGGFAMPIREGKAQEVYIV
	SMOTU2669_08810_17_A03_031 TRLILNAKAQDTVLHLAAAQGSVEDLE-LEDVLKIGYKNIKCVESGGPEPGVGCAGRGVITAINFLEENGAY---D-D-VDYVSYDVLGDVVCGGFAMPIRENKAQEIYIV
	SMOTU2670_08810_23_G03_019 TRLILHAKAQDTILSLAAAAGSVEDLE-IEEVMKIGYQDIKCVESGGPEPGVGCAGRGVITSINFLEENGAY---E-D-IDYVSYDVLGDVVCGGFAMPIRENKAQEIYIV
	SMOTU2671_08812_23_G09_067 TRLILGGKTQTTLMDMLREQGA-EKVT-NDKVIRKGFAGIQCVESGGPEPGVGCAGRGVITAIDLMERNKAY---TDD-LDFVFFDVLGDVVCGGFAMPIRDGKAQEVYIV
	SMOTU2672_08812_25_C05_043 TRMILGGMNQKTIMDTLRDDGA-ELVT-VDKVVSTGFGGIRCCESGGPEPGVGCAGRGVITAIDLMEAQGAY---TPE-LNYVFYDVLGDVVCGGFAMPIRNGKAQEVYIV
	SMOTU2673_08813_13_E08_056 TRLILGGKPQETVMDTLRIHGA-EKVT-LDKVMKKGFGDIRCVESGGPEPGVGCAGRGVITAIDLMEENDAY---TED-LDFIFFDVLGDVVCGGFAMPIREGKAQEVYIV
	SMOTU2674_08817_19_C03_027 TRLILGGKPQETVMDVLREEGA-EKVT-LEKVVKTGYKDIHCVESGGPEPGVGCAGRGVITAIDLMETNGVY---TPD-LDFVFFDVLGDVVCGGFAMPIREGKAQEVYIV
	SMOTU2675_08820_14_F02_006 TRLILHAKAQDTVLSLAAEAGSVEDLE-LEQVLKTGYKNIRCVESGGPEPGVGCAGRGVITSINFLEENGAY---D-G-IDYVSYDVLGDVVCGGFAMPIRENKAQEIYIV
	SMOTU2676_08820_18_B03_029 TRLILNTKLQDTVLSLAAEAGSVEDLE-LEDVLKIGYKGIKCVESGGPEPGVGCAGRGVITSINFLEENGAY---D-D-VDYVSYDVLGDVVCGGFAMPIRENKAQEIYIV
	SMOTU2677_08820_22_F03_021 TRLILGGKPQETVMDVLREEGA-EKVT-LEKVVKTGYKDIHCVESGGPEPGVGCAGRGVITAIDLMETNGAY---TPD-LDFVFFDVLGDVVCGGFAMPIREGKAQEVYIV
	SMOTU2678_08820_23_G03_019 TRLILHAKAQDTILSLAAEQGSVEDLE-IEDVMKIGYRDIKCVESGGPEPGVGCAGRGVITSINFLEENGAY---D-D-LDYVSYDVLGDVVCGGFAMPIRENKAQEIYIV
	SMOTU2679_08821_20_D06_042 TRLILHAKAQDTILSLAAEAGSVEDLE-LEDVMKVGFQDIRCVESGGPEPGVGCAGRGVITSINFLEEEGAY---D-G-ADYVSYDVLGDVVCGGFAMPIRENKAQEIYIV
	SMOTU2680_08821_3_C04_028 TRLILGGMHQETLMDVLRDQGA-EKIT-NEMVVKTGVFGISCVESGGPEPGVGCAGRGVITAIDLMENNKAY---SED-LDSIFFDVLGDVVCGGFAMPIREGKAQEVYIV
	SMOTU2681_08821_5_E04_024 TRLILHAKAQDTILSLAAAAGSVEDLE-LEEVMEVGYRDVKCVESGGPEPGVGCAGRGVITSINFLEENGAY---E-D-IDYVSYDVLGDVVCGGFAMPIRENKAQEIYIV
	SMOTU2682_08822_13_E08_056 TRLILHAKAQDTILSLAAAQGSVEDLE-LEDVMKIGYRDIRCVESGGPEPGVGCAGRGVITSINFLEENGAY---E-N-IDYVSYDVLGDVVCGGFAMPIRENKAREIYIV
	SMOTU2683_08822_18_B09_077 TRLILHAKAQDTILSLAAAQGSVEDLE-LEDVMKIGYRDIKCVESGGPEPGVGCAGRGVITSINFLEENGAY---E-N-IDYVSYDVLGDVVCGGFAMPIRENKAQEIYIV
	SMOTU2684_08825_16_H11_081 TRLILGGKPQETVMDVLREEGA-EKVT-LEKVVKTGYKDIHCVESGGPEPGVGCAGRGVITAIDLMETNGAY---TPD-LDFVFFDVLGDVVCGGFAMPIREGKAQEVYIV
	SMOTU2685_08825_7_G10_068 TRLILHAKAQDTILSLAAEQGSVEDLE-LEDVMKIGYRDIKCVESGGPEPGVGCAGRGVITSINFLEENGAY---D-D-LDYVSYDVLGDVVCGGFAMPIRENKAQEIYIV
	SMOTU2686_08826_17_A03_031 TRLILHAKAQDTILSLAAAAGSVEDLE-IEEVMKVGYRDIRCVESGGPEPGVGCAGRGVITSINFLEENGAY---E-G-IDYVSYDVLGDVVCGGFAMPIRENKAQEIYIV
	SMOTU2687_08827_23_G03_019 TRLMLHAKCQDTILSLAANAGSVEDLE-IEDVMKVGFQDIKCVESGGPEPGVGCAGRGVITSINFLEENGAY---E-D-IDYVSYDVLGDVVCGGFAMPIRENKAQEIYIV
	SMOTU2688_08832_19_C12_092 TRLILGGKPQETLMDVLREQGA-EKVT-NDKVIKRGYMGIQCVESGGPEPGVGCAGRGIITAINLMEENSAY---TDD-LDFVFFDVLGDVVCGGFAMPIREGKAQEVYIV
	SMOTU2689_08832_22_F12_086 TRLILHAKAQDTILSLAAEAGSVEDLE-LEDVMKIGYKDIRCVESGGPEPGVGCAGRGVITSINFLEENGAY---D-G-VDYVSYDVLGDVVCGGFAMPIRENKAQEIYIV
	SMOTU2690_08833_1_A01_015 TRLILHSKAQDTILSLAASAGSVEDLE-LEEVMKVGYRDIRCVESGGPEPGVGCAGRGVITSINFLEENGAY---E-D-VDYVSYDVLGDVVCGGFAMPIRENKAQEIYIV
	SMOTU2691_08834_12_D05_041 TRLILGGKPQETVMDVLREEGA-EKVT-LEKVVKTGYKDIHCVESGGPEPGDGCAGRGVITAIDLMETNGAY---TPD-LDFVFFDVLGDVVCGGFAMPIREGKAQEVYIV
	SMOTU2692_08834_17_A06_048 IRLILHAKAQDTILSLAAEQGSVEDLE-LEDVMKIGYRDIRCVESGGPEPGVGCAGRGVITSINFLEENGAY---D-D-LDYVSYDVLGDVVCGGFAMPIRENKAQEIYIV
	SMOTU2693_08834_24_H06_034 TRLILHAKAQDTILSLAAEQGSVEDLE-LEDVMKIGYRDIKCVESGGPEPGVGCAGRGVITSINFLEENGAY---D-D-LDYVSYDVLGDVVCGGFAMPIRENKAQEIYIV
	SMOTU2694_08834_9_A05_047 TRLILHAKAQDTILSLAAEQGSVEDLE-IEDVMKIGYRDIKCVESGGPEPGVGCAGRGVITSINFLEENGAY---D-D-LDYVSYDVLGDVVCGGFAMPTRENKAQEIYIV
	SMOTU2695_08835_1_A07_063 TRLILHAKAQDTILSLAANAGSVEDLE-IEDVMKVGYRDIKCVESGGPEPGVGCAGRGVITSINFLEENGAY---E-D-IDYVSYDVLGDVVCGGFAMPIRENKAQEIYIV
	SMOTU2696_08835_23_G09_067 TRLILHSKAQDTILSLAAAAGSVEDLE-IEEVMKVGYRDIKCVESGGPEPGVGCAGRGVITSINFLEENGAY---E-D-IDYVSYDVLGDVVCGGFAMPIRENKAQEIYIV
	SMOTU2697_08835_9_A08_064 TRLILHAKAQDTILSLAAAAGGVEDLE-LEDVMKIGYKDIRCVESGGPEPGVGCAGRGVITSINFLEENGAY---E-G-VDYVSYDVLGDVVCGGFAMPIRENKAQEIYIV
	SMOTU2698_08842_20_D03_025 TRLILHSKAQDTILSLAAAAGSVEDLE-IEEIMKVGYRDIKCVESGGPEPGVGCAGRGVITSINFLEENGAY---E-D-IDYVSYDVLGDVVCGGSAMPIRENKAQEIYIV
	SMOTU2699_08845_20_D06_042 TRLILHSKAQDTILSLAAAAGSVEDLE-IEDVMKVGYLDIKCVESGGPEPGVGCAGRGVITSINFLEENGAY---E-D-VDYVSYDVLGDVVCGGFAMPIRENKAQEIYIV
	SMOTU2700_08846_9_A08_064 TRLILGGKPQETVMDTLRIHGA-EKVT-LDKVMKKGFGDIRCVESGGPEPGVGCAGRGVITAIDLMEENDAY---TED-LDFIFFDVLGDVVCGGFAMPIRDGKAQEVYIV
	SMOTU2748_08273_16_H02_002 TRNLTGGQCIPTVLDVLRQKG---DAV-LTDSLVKGACGVLCVEAGGPVPGVGCAGRGIITAFEKLAELNAF---EQYNPDIVIYDVLGDVVCGGFAMPIRGGYADEVCIV
	SMOTU2749_08297_10_B08_062 TRLLLGGLAQRSVLDTLRVEG--EDVE-LEDVRTPGFSNSLCVESGGPEPGVGCAGRGIITSINLLERLGAY---DED-LDYVFYDVLGDVVCGGFAMPIREGKAEEIYIV
	SMOTU2750_08804_23_G12_084 TRLVLGGLAQKTVLDTLRDEG--DDIE-LEAVMKEGYAGIKGVESGGPEPGVGCAGRGIIASINLLEQLGAY---TDD-LDYVFYDVLGDVVCGGFAMPIREGKAQEIYIV
	SMOTU2751_08821_4_D04_026 TRNLTGGQCILTVLDVLRQKG---DAV-LKDFLVEGACGVLCVEAGGPVPGVGCAGRGIITALEKLAELNAF---EQYKPDIVIYDVLGDVVCGGFAMPIRGGYADEVCIV
;
ENDBLOCK;
QUIT;
